# Supplementary material for: Factors Influencing Evidence-Based Practice Engagement Among Clinical Dietitians: A Mixed-Methods Study Using the COM-B Model
Source: Healthcare (Basel). 2026 Mar 31;14(7):893. doi: 10.3390/healthcare14070893 (PMC13073441; doi:10.3390/healthcare14070893)
Supplement: Supplementary file 1 [file healthcare-14-00893-s001.zip]

Archive with 1 entries (1 files):
- healthcare-4114740-supplementary.pdf
